# Supplementary material for: Refinement of Leishmania donovani Genome Annotations in the Light of Ribosome-Protected mRNAs Fragments (Ribo-Seq Data)
Source: Genes (Basel). 2023 Aug 17;14(8):1637. doi: 10.3390/genes14081637 (PMC10454037; doi:10.3390/genes14081637)
Supplement: Supplementary file 1 [file genes-14-01637-s001.zip]

Archive with 1 entries (1 files):
- genes-2553771-supplementary.xlsx
